# Supplementary material for: Approximating the stabilization of cellular metabolism by compartmentalization
Source: Theory Biosci. 2016 Apr 5;135:73–87. doi: 10.1007/s12064-016-0225-y (PMC4870308; doi:10.1007/s12064-016-0225-y)
Supplement: Supplementary file 1 — Subcellular steady state concentrations applied for calculations (XLSX 9 kb) [file 12064_2016_225_MOESM1_ESM.xlsx]

## Sheet: Tabelle1
Supporting Information - Table S1
Subcellular steady state concentrations which were applied for the SKM approach:
References:	Nägele T, Stutz S, Hörmiller, II, Heyer AG (2012) Identification of a metabolic bottleneck for cold acclimation in Arabidopsis thaliana. Plant J 72: 102-114
	Nägele T, Heyer AG (2013) Approximating subcellular organisation of carbohydrate metabolism during cold acclimation in different natural accessions of Arabidopsis thaliana. New Phytol 198: 777-787
Subcellular concentrations
Organism:	Arabidopsis thaliana
Accession:	Rschew
physiol. Note:	non-cold acclimated plants
Metabolite	Concentration	Remark
P-SugPla	3.75 mM
StaPla	70 mM	in C6 equivalents
P-SugCyt	7.5 mM
SucCyt	15 mM
SucVac	0.4 mM
HexVac	1.75 mM
HexCyt	0.25 mM
