# Supplementary material for: Approximating the stabilization of cellular metabolism by compartmentalization
Source: Theory Biosci. 2016 Apr 5;135:73–87. doi: 10.1007/s12064-016-0225-y (PMC4870308; doi:10.1007/s12064-016-0225-y)
Supplement: Supplementary file 4 — Detailed Information about eigenvalue real part distributions (XLSX 35 kb) [file 12064_2016_225_MOESM4_ESM.xlsx]

## Sheet: Eigenvalue_real_part 
Model		[Suc_Ext]	λmax	λmin	θj,i
Fig. 2 a)	b)	high	-4.1837e-11	-0.0132
	c)	medium	-4.1837e-11	-0.0132		θj,i= (0;1)
	d)	low	-4.1837e-11	-0.0132
Fig. 3 a)	b)	high	0.4248	-0.0134
	no figure	medium	0.4248	-0.0134	θ3,4= +1.00	θ7,4= - 0.01	θ9,2= - 0.01
	f)	low	0.4331	-0.0134
	d)	high	0.0032	-0.013
	no figure	medium	0.0032	-0.0132	θ3,4= + 1.00	θ7,4= - 0.01	θ9,2= - 0.99
	h)	low	-4.4151e-11	-0.0132
	c)	high	0.2586	-0.0129
	no figure	medium	0.2586	-0.0131	θ3,4= + 1.00	θ7,4= - 0.99	θ9,2= - 0.01
	g)	low	0.2342	-0.0132
	e)	high	-1.3905e-11	-0.0132
	no figure	medium	-1.3905e-11	-0.0132	θ3,4= + 1.00	θ7,4= - 0.99	θ9,2= - 0.99
	i)	low	-5.8395e-11	-0.0133
Fig. 4 a)	no figure	high	0.00014733	-0.013
	no figure	medium	0.00048992	-0.0131		θ4,8= + 0.01
	no figure	low	0.9683	-0.0133
	b)	high	0.022	-0.0134
	c)	medium	0.0658	-0.0132		θ4,8= + 1.00
	d)	low	99.8134	-0.0097
Fig. 4 e)	no figure	high	0.0218	-0.0133	θ4,8= + 1.00	θ7,4= - 0.01
	no figure	medium	0.0657	-0.0127	θ3,4= + 1.00	θ9,2= - 0.99
	no figure	low	99.8403	-0.0072
	f)	high	0.0217	-0.0132	θ4,8= + 1.00	θ7,4= - 0.99
	g)	medium	0.0654	-0.0128	θ3,4= + 1.00	θ9,2= - 0.99
	h)	low	99.7206	-0.0085
no figure	no figure	high	0.0215	-0.0132	θ4,8= + 1.00	θ4,1= - 0.01
	no figure		0.022	-0.0131	θ4,8= + 1.00	θ4,1= - 0.99
no figure	no figure	high	0.0215	-0.0132	θ4,8= + 1.00	θ4,2= - 0.01
	no figure		0.0404	-0.0131	θ4,8= + 1.00	θ4,2= - 0.99
Fig. 5 c)		high	0.0228	6.9358e-09	θ4,8= + 1.00	θ4,3= - 0.01
	c)		0.0882	2.0511e-08	θ4,8= + 1.00	θ4,3= - 0.99
Fig. 5 d)		high	0.023	-0.0132	θ4,8= + 1.00	θ4,4= - 0.01
	d)		0.2325	-0.0131	θ4,8= + 1.00	θ4,4= - 0.99
Fig. 5 b)		high	0.0221	-0.0132	θ4,8= + 1.00	θ4,5= - 0.01
	b)		0.1824	-0.012	θ4,8= + 1.00	θ4,5= - 0.99
no figure	no figure	high	0.0215	-0.0132	θ4,8= + 1.00	θ4,6= - 0.01
	no figure		0.0779	-0.0118	θ4,8= + 1.00	θ4,6= - 0.99
no figure	no figure	high	0.0215	-0.0132	θ4,8= + 1.00	θ4,7= - 0.01
	no figure		0.022	-0.0131	θ4,8= + 1.00	θ4,7= - 0.99
Fig. 5 a)	no figure	high	0.0215	-0.0131	θ4,8= + 1.00	θ4,1= - 0.01	θ4,7= - 0.01
	no figure		0.0217	-0.013	θ4,8= + 1.00	θ4,1= - 0.99	θ4,7= - 0.01
	no figure		0.0219	-0.0132	θ4,8= + 1.00	θ4,1= - 0.01	θ4,7= - 0.99
	a)		0.0219	-0.0131	θ4,8= + 1.00	θ4,1= - 0.99	θ4,7= - 0.99
Fig. 6 a)	no figure	high	0.0215	-0.0132	θ4,8= + 1.00	θ7,4= - 0.99	θ4,1= - 0.01
					θ3,4= + 1.00	θ9,2= - 0.99	θ4,7= - 0.99
	no figure		-5.4031e-12	-0.0131	θ4,8= + 0.001	θ7,4= - 0.99	θ4,1= - 0.01
					θ3,4= + 1.00	θ9,2= - 0.99	θ4,7= - 0.99
	b)		0.022	-0.0131	θ4,8= + 1.00	θ7,4= - 0.99	θ4,1= - 0.99
					θ3,4= + 1.00	θ9,2= - 0.99	θ4,7= - 0.99
	c)		-1.1102e-10	-0.0131	θ4,8= + 0.001	θ7,4= - 0.99	θ4,1= - 0.99
					θ3,4= + 1.00	θ9,2= - 0.99	θ4,7= - 0.99
Fig. 6 d)	no figure	high	0.3863	6.0228e-10	θ4,8= + 1.00	θ6,6= - 0.99	θ4,1= - 0.01
					θ5,6= + 1.00	θ8,4= - 0.99	θ4,7= - 0.99
	no figure		0.3863	1.08e-10	θ4,8= + 0.001	θ6,6= - 0.99	θ4,1= - 0.01
					θ5,6= + 1.00	θ8,4= - 0.99	θ4,7= - 0.99
	e)		0.3887	1.5321e-09	θ4,8= + 1.00	θ6,6= - 0.99	θ4,1= - 0.99
					θ5,6= + 1.00	θ8,4= - 0.99	θ4,7= - 0.99
	f)		0.3887	1.5321e-09	θ4,8= + 0.001	θ6,6= - 0.99	θ4,1= - 0.99
					θ5,6= + 1.00	θ8,4= - 0.99	θ4,7= - 0.99
Fig. 7 a)	no figure	high	0.3018	2.081e-09	θ4,8= + 1.00	θ6,6= - 0.99	θ4,1= - 0.01
					θ5,6= + 1.00	θ8,3= - 0.99	θ4,7= - 0.99
	no figure		0.2892	5.4289e-11	θ4,8= + 0.001	θ6,6= - 0.99	θ4,1= - 0.01
					θ5,6= + 1.00	θ8,3= - 0.99	θ4,7= - 0.99
	b)		0.2938	1.5871e-09	θ4,8= + 1.00	θ6,6= - 0.99	θ4,1= - 0.99
					θ5,6= + 1.00	θ8,3= - 0.99	θ4,7= - 0.99
	c)		0.2938	2.3902e-10	θ4,8= + 0.001	θ6,6= - 0.99	θ4,1= - 0.99
					θ5,6= + 1.00	θ8,3= - 0.99	θ4,7= - 0.99
Fig. 7 d)	no figure	high	-2.4167e-11	-0.0133	θ4,8= + 1.00	θ7,4= - 0.99	θ4,1= - 0.01
					θ3,4= + 1.00	θ9,2= - 0.99	θ4,7= - 0.99
	e)	high	-1.8043e-11	-0.0137	θ4,8= + 1.00	θ7,4= - 0.99	θ4,1= - 0.99
					θ3,4= + 1.00	θ9,2= - 0.99	θ4,7= - 0.99
no figure	no figure	high	-3.4123e-11	-0.0126
	no figure	medium	-3.4123e-11	-0.0134		θ4,8= - 0.01
	no figure	low	-2.9567e-11	-0.0128
	no figure	high	-2.757e-11	-0.0114
	no figure	medium	-6.6001e-11	-0.0129		θ4,8= - 0.99
	no figure	low	-1.5408e-11	-0.0125
Fig. 8 a)	no figure	high	-3.4266e-11	-0.0129	θ4,8= (-1;0)	θ7,4= - 0.99	θ4,1= - 0.01
					θ3,4= + 1.00	θ9,2= - 0.99	θ4,7= - 0.99
	b)	high	-1.3995e-11	-0.0132	θ4,8= (-1;0)	θ7,4= - 0.99	θ4,1= - 0.99
					θ3,4= + 1.00	θ9,2= - 0.99	θ4,7= - 0.99
	no figure	low	-1.9001e-11	-0.0131	θ4,8= (-1;0)	θ7,4= - 0.99	θ4,1= - 0.01
					θ3,4= + 1.00	θ9,2= - 0.99	θ4,7= - 0.99
	c)	low	-1.3944e-11	-0.0132	θ4,8= (-1;0)	θ7,4= - 0.99	θ4,1= - 0.99
					θ3,4= + 1.00	θ9,2= - 0.99	θ4,7= - 0.99
Fig. 9 a)	no figure	high	0.3874	2.6336e-10	θ4,8= (-1;0)	θ6,6= - 0.99	θ4,1= - 0.01
					θ5,6= + 1.00	θ8,4= - 0.99	θ4,7= - 0.99
	b)	high	0.3963	2.8449e-10	θ4,8= (-1;0)	θ6,6= - 0.99	θ4,1= - 0.99
					θ5,6= + 1.00	θ8,4= - 0.99	θ4,7= - 0.99
	no figure	low	0.3874	2.6336e-10	θ4,8= (-1;0)	θ6,6= - 0.99	θ4,1= - 0.01
					θ5,6= + 1.00	θ8,4= - 0.99	θ4,7= - 0.99
	c)	low	0.3963	2.8449e-10	θ4,8= (-1;0)	θ6,6= - 0.99	θ4,1= - 0.99
					θ5,6= + 1.00	θ8,4= - 0.99	θ4,7= - 0.99
Fig. 9 d)	no figure	high	0.2971	1.2535e-10	θ4,8= (-1;0)	θ6,6= - 0.99	θ4,1= - 0.01
					θ5,6= + 1.00	θ8,3= - 0.99	θ4,7= - 0.99
	e)	high	0.3007	4.5082e-11	θ4,8= (-1;0)	θ6,6= - 0.99	θ4,1= - 0.99
					θ5,6= + 1.00	θ8,3= - 0.99	θ4,7= - 0.99
	no figure	low	0.2971	1.2535e-10	θ4,8= (-1;0)	θ6,6= - 0.99	θ4,1= - 0.01
					θ5,6= + 1.00	θ8,3= - 0.99	θ4,7= - 0.99
	f)	low	0.3007	4.5082e-11	θ4,8= (-1;0)	θ6,6= - 0.99	θ4,1= - 0.99
					θ5,6= + 1.00	θ8,3= - 0.99	θ4,7= - 0.99
