# Supplementary material for: Approximating the stabilization of cellular metabolism by compartmentalization
Source: Theory Biosci. 2016 Apr 5;135:73–87. doi: 10.1007/s12064-016-0225-y (PMC4870308; doi:10.1007/s12064-016-0225-y)
Supplement: Supplementary file 5 — Matlab® script for calculation of eigenvalues (ZIP 2 kb) [file 12064_2016_225_MOESM5_ESM.zip]

Archive with 1 entries (1 files):
- 12064_2016_225_MOESM5_ESM.m
