# Supplementary material for: Approximating the stabilization of cellular metabolism by compartmentalization
Source: Theory Biosci. 2016 Apr 5;135:73–87. doi: 10.1007/s12064-016-0225-y (PMC4870308; doi:10.1007/s12064-016-0225-y)
Supplement: Supplementary file 5 — Matlab® script for calculation of eigenvalues (ZIP 2 kb) [file 12064_2016_225_MOESM5_ESM.zip › 12064_2016_225_MOESM5_ESM.m]

%Source code of

% Lisa F�rtauer und Thomas N�gele in 
    %'Approximating the stabilization of cellular metabolism by compartmentalization' 
    % 2016, Theory in Biosciences
    
% The following process is shown for Figure 3, with a low Suc_Ext (extracellular sucrose) concentration

% ___________________________________


% If you start the script, you're asked to type in the number of runs; 
    % We suggest 10^6 iterations

    numberruns = input('# of Replicates: ');


% For an estimation of the calculation process we've included the variable 'dau' 

    dau= numberruns/10;

% The matrixdescription contains the names of the saved variables and should be adjusted accordingly

    % Variables in script or supplement mentioned as: 
        % f_1 := F
        % alpha := alpha
        % a := beta
        % b := gamma
        % Theta_1 := Theta_2,1
        % Theta_2 := Theta_3,2
        % Theta_3 := Theta_4,3
        % Theta_4 := Theta_5,3
        % Theta_5 := Theta_6,5
        % Theta_6 := Theta_7,3
        % Theta_7 := Theta_8,6
        % Theta_8 := Theta_9,4
        % Theta_9 := Theta_10,1
        % Theta_10 := Theta_11,7
        % Theta_out := Theta_12,8
        % Theta_11 := Theta_3,4
        % Theta_12 := Theta_7,4
        % Theta_13 := Theta_9,2


    matrixdescription = {'f_1','alpha','a','b','Theta_1','Theta_2','Theta_3','Theta_4','Theta_5','Theta_6','Theta_7','Theta_8','Theta_9','Theta_10','Theta_out','Theta_11','Theta_12','Theta_13'};

% This section creates matrices from dimension of numberruns and matrixdescription, which is also a weak consistency check; 
% here the other structure variants are predefined (for a faster calculation period) 
    % w:= weak
    % s:= strong

    results005_ww= zeros(numberruns,length(matrixdescription));
    results005_ws= zeros(numberruns,length(matrixdescription));
    results005_sw= zeros(numberruns,length(matrixdescription));
    results005_ss= zeros(numberruns,length(matrixdescription));
    result_eig005_ww= zeros(8,numberruns);
    result_eig005_ws= zeros(8,numberruns);
    result_eig005_sw= zeros(8,numberruns);
    result_eig005_ss= zeros(8,numberruns);
    result_eigreal005_ww= zeros(8,numberruns);
    result_eigreal005_ws= zeros(8,numberruns);
    result_eigreal005_sw= zeros(8,numberruns);
    result_eigreal005_ss= zeros(8,numberruns);
    

for kk = 1:numberruns,

% For the random environmental fluctuations and the response of the system 
% the variables alpha, a and b varied randomly in the interval (0;1).

    alpha = rand(1);
    a = rand(1);
    b = rand(1);
    f_1 = 1;

% The term of activation is set in the interval from (0;1]
    Theta_11=1;

% Steady state concentrations (values are also given in Supplementary table 1)
    % A := P-Sug_Pla (1)
    % B := P-Sug_Cyt (2)
    % C := Suc_Cyt (3)
    % D := Hex_Cyt (4)
    % E := Suc_Vac (5)
    % F := Hex_Vac (6)
    % G := Sta_Pla (7)
    % Ext_2 := Suc_Ext (8) (This concentration was adapted to low:= 0.01, medium:= 15 and high:= 45)
    
    A= 3.75;
    B= 7.5;
    C= 15;
    D= 0.25;
    E= 0.4;
    F= 1.75;
    G= 70;
    Ext_2= 0.01;

% The Lambda Matrix =:L (see also Supplemental File S2);

    L = [alpha*f_1/A,-(a*alpha*f_1)/A,0,0,0,0,0,0,0,-(1-a)*alpha*f_1/A,0,0; 
        0,a*alpha*f_1/B,-f_1/B,0,0,0,0,0,(f_1-a*alpha*f_1)/B,0,0,0; 
        0,0,f_1/C,(-alpha*f_1)/C,(-b*f_1*(1-alpha))/C,0,(-((1-b)*(1-alpha)*f_1))/C,0,0,0,0,0;
        0,0,0,0,0,0,((1-b)*(1-alpha)*f_1)/D, (b*f_1*(1-alpha))/D, -(f_1-a*alpha*f_1)/D,0,(1-a)*alpha*f_1/D,0;
        0,0,0,0,b*f_1*(1-alpha)/E,-b*f_1*(1-alpha)/E,0,0,0,0,0,0;
        0,0,0,0,0,b*f_1*(1-alpha)/F,0,-b*f_1*(1-alpha)/F,0,0,0,0;
        0,0,0,0,0,0,0,0,0,(1-a)*alpha*f_1/G,-(1-a)*alpha*f_1/G,0;
        0,0,0,(alpha*f_1)/Ext_2,0,0,0,0,0,0,0,-(alpha*f_1)/Ext_2];

% In the following section the Theta matrices are defined (see also Supplemental File S3); 
% First the Theta_ij are given, according to their intervals or fixed values.

    %  Note: ww:= weak weak inhibition;
    %        ws:= weak strong inhibition;
    %        sw:= strong weak inhibition;
    %        ss:= strong strong inhibition;
    
    % The inhibition conditions are defined in the interval (-1;0); 
    % Note: (The sign '-' is written in the Theta matrices (e.g. T_M005_ww) as '-Theta_12' and '-Theta_13')
    

    % Theta_M005_ww 

    Theta_1= rand(1);
    Theta_2= rand(1);
    Theta_3= rand(1);
    Theta_4= rand(1);
    Theta_5= rand(1);
    Theta_6= rand(1);
    Theta_7= rand(1);
    Theta_8= rand(1);
    Theta_9= rand(1);
    Theta_10= rand(1);
    Theta_out= rand(1);
    Theta_12= 0.01;
    Theta_13= 0.01;


    T_M005_ww = [0,0,0,0,0,0,0,0;
        Theta_1,0,0,0,0,0,0,0;
        0,Theta_2,0,Theta_11,0,0,0,0;
        0,0,Theta_3,0,0,0,0,0;
        0,0,Theta_4,0,0,0,0,0;
        0,0,0,0,Theta_5,0,0,0;
        0,0,Theta_6,-Theta_12,0,0,0,0;
        0,0,0,0,0,Theta_7,0,0;
        0,-Theta_13,0,Theta_8,0,0,0,0;
        Theta_9,0,0,0,0,0,0,0;
        0,0,0,0,0,0,Theta_10,0
        0,0,0,0,0,0,0,Theta_out];


    % Theta_M005_ws 

    Theta_1= rand(1);
    Theta_2= rand(1);
    Theta_3= rand(1);
    Theta_4= rand(1);
    Theta_5= rand(1);
    Theta_6= rand(1);
    Theta_7= rand(1);
    Theta_8= rand(1);
    Theta_9= rand(1);
    Theta_10= rand(1);
    Theta_out= rand(1);
    Theta_12= 0.01;
    Theta_13= 0.99;


    T_M005_ws = [0,0,0,0,0,0,0,0;
        Theta_1,0,0,0,0,0,0,0;
        0,Theta_2,0,Theta_11,0,0,0,0;
        0,0,Theta_3,0,0,0,0,0;
        0,0,Theta_4,0,0,0,0,0;
        0,0,0,0,Theta_5,0,0,0;
        0,0,Theta_6,-Theta_12,0,0,0,0;
        0,0,0,0,0,Theta_7,0,0;
        0,-Theta_13,0,Theta_8,0,0,0,0;
        Theta_9,0,0,0,0,0,0,0;
        0,0,0,0,0,0,Theta_10,0
        0,0,0,0,0,0,0,Theta_out];

    
    % Theta_M005_sw 

    Theta_1= rand(1);
    Theta_2= rand(1);
    Theta_3= rand(1);
    Theta_4= rand(1);
    Theta_5= rand(1);
    Theta_6= rand(1);
    Theta_7= rand(1);
    Theta_8= rand(1);
    Theta_9= rand(1);
    Theta_10= rand(1);
    Theta_out= rand(1);
    Theta_12= 0.99;
    Theta_13= 0.01;


    T_M005_sw = [0,0,0,0,0,0,0,0;
        Theta_1,0,0,0,0,0,0,0;
        0,Theta_2,0,Theta_11,0,0,0,0;
        0,0,Theta_3,0,0,0,0,0;
        0,0,Theta_4,0,0,0,0,0;
        0,0,0,0,Theta_5,0,0,0;
        0,0,Theta_6,-Theta_12,0,0,0,0;
        0,0,0,0,0,Theta_7,0,0;
        0,-Theta_13,0,Theta_8,0,0,0,0;
        Theta_9,0,0,0,0,0,0,0;
        0,0,0,0,0,0,Theta_10,0
        0,0,0,0,0,0,0,Theta_out];


    % Theta_M005_ss 

    Theta_1= rand(1);
    Theta_2= rand(1);
    Theta_3= rand(1);
    Theta_4= rand(1);
    Theta_5= rand(1);
    Theta_6= rand(1);
    Theta_7= rand(1);
    Theta_8= rand(1);
    Theta_9= rand(1);
    Theta_10= rand(1);
    Theta_out= rand(1);
    Theta_12= 0.99;
    Theta_13= 0.99;


    T_M005_ss = [0,0,0,0,0,0,0,0;
        Theta_1,0,0,0,0,0,0,0;
        0,Theta_2,0,Theta_11,0,0,0,0;
        0,0,Theta_3,0,0,0,0,0;
        0,0,Theta_4,0,0,0,0,0;
        0,0,0,0,Theta_5,0,0,0;
        0,0,Theta_6,-Theta_12,0,0,0,0;
        0,0,0,0,0,Theta_7,0,0;
        0,-Theta_13,0,Theta_8,0,0,0,0;
        Theta_9,0,0,0,0,0,0,0;
        0,0,0,0,0,0,Theta_10,0
        0,0,0,0,0,0,0,Theta_out];
    

    
% The Jacobian Matrices are calculated by the Lambda matrix multiplied by the according Theta matrices

    J_005_ww=L*T_M005_ww;
    J_005_ws=L*T_M005_ws;
    J_005_sw=L*T_M005_sw;
    J_005_ss=L*T_M005_ss;

    
% The calculation of the eigenvalues of the Jacobian matrices, 
% the extraction of the real parts, 
% and the determination of Lambda_max is defined in this part:     

    solution = eig(J_005_ww);
    eigreal = real(solution);
    results005_ww(kk,:)= [f_1,alpha,a,b,Theta_1,Theta_2,Theta_3,Theta_4,Theta_5,Theta_6,Theta_7,Theta_8,Theta_9,Theta_10,Theta_out,Theta_12,Theta_11,Theta_13];
    result_eig005_ww(:,kk)=solution;
    result_eigreal005_ww(:,kk)=eigreal;
    result_maxeigreal005_ww=max(result_eigreal005_ww);
    result_maxeigreal005_ww_t=max(transpose(result_maxeigreal005_ww));

    solution = eig(J_005_ws);
    eigreal = real(solution);
    results005_ws(kk,:)= [f_1,alpha,a,b,Theta_1,Theta_2,Theta_3,Theta_4,Theta_5,Theta_6,Theta_7,Theta_8,Theta_9,Theta_10,Theta_out,Theta_12,Theta_11,Theta_13];
    result_eig005_ws(:,kk)=solution;
    result_eigreal005_ws(:,kk)=eigreal;
    result_maxeigreal005_ws=max(result_eigreal005_ws);
    result_maxeigreal005_ws_t=max(transpose(result_maxeigreal005_ws));

    solution = eig(J_005_sw);
    eigreal = real(solution);
    results005_sw(kk,:)= [f_1,alpha,a,b,Theta_1,Theta_2,Theta_3,Theta_4,Theta_5,Theta_6,Theta_7,Theta_8,Theta_9,Theta_10,Theta_out,Theta_12,Theta_11,Theta_13];
    result_eig005_sw(:,kk)=solution;
    result_eigreal005_sw(:,kk)=eigreal;
    result_maxeigreal005_sw=max(result_eigreal005_sw);
    result_maxeigreal005_sw_t=max(transpose(result_maxeigreal005_sw));

    solution = eig(J_005_ss);
    eigreal = real(solution);
    results005_ss(kk,:)= [f_1,alpha,a,b,Theta_1,Theta_2,Theta_3,Theta_4,Theta_5,Theta_6,Theta_7,Theta_8,Theta_9,Theta_10,Theta_out,Theta_12,Theta_11,Theta_13];
    result_eig005_ss(:,kk)=solution;
    result_eigreal005_ss(:,kk)=eigreal;
    result_maxeigreal005_ss=max(result_eigreal005_ss);
    result_maxeigreal005_ss_t=max(transpose(result_maxeigreal005_ss));


    if rem(kk,dau) == 0
        disp(kk)
    end

end
 

% To save storage space: 
    clearvars -except results* result_eig* result_eigreal* matrixdescription maxeig* result_maxeigreal* numberruns* Theta_11 Ext_2

% Results are saved as:
    save Results_Figure3_Model_Description_Fuertauer_Naegele.mat


%To plot the data as shown in Figure 3, e.g. 'result_maxeigreal_005_ww' should be plotted in form of a histogramm; 
% Lambda_max can be read out in the workspace as result_maxeigreal005_ww_t

%End
